# Supplementary material for: Antimicrobial susceptibility profiles and genotyping of Neisseria meningitidis of serogroup C, Italy, 2000–2020
Source: Front Microbiol. 2024 Jan 3;14:1272123. doi: 10.3389/fmicb.2023.1272123 (PMC10791874; doi:10.3389/fmicb.2023.1272123)
Supplement: Supplementary file 1 [file Table_1.xlsx]

## Sheet: Table S1
			Supplementary Table 1. MenC genomes from isolates collected in Italy, 2012- 2020.
	PubMLST BIGS ID accession number	COUNTRY	YEAR OF ISOLATION	SEQUENCE TYPE	CLONAL COMPLEX
	38842	Italy	2012	8416	UNK
	36463	Italy	2012	11	ST-11
	36465	Italy	2012	11	ST-11
	36467	Italy	2012	11	ST-11
	36470	Italy	2012	11	ST-11
	36468	Italy	2012	11	ST-11
	19832	Italy	2012	11	ST-11
	38843	Italy	2012	1031	ST-334
	36464	Italy	2012	11	ST-11
	38844	Italy	2012	10134	UNK
	36466	Italy	2012	11	ST-11
	36444	Italy	2012	11	ST-11
	36445	Italy	2012	11	ST-11
	36446	Italy	2012	11	ST-11
	36447	Italy	2012	11	ST-11
	36460	Italy	2012	11	ST-11
	38845	Italy	2012	1031	ST-334
	36469	Italy	2012	11	ST-11
	36850	Italy	2012		ST-8
	36471	Italy	2012	11	ST-11
	36472	Italy	2012	11	ST-11
	38846	Italy	2012	561	ST-32
	36473	Italy	2012	11	ST-11
	37593	Italy	2013	11	ST-11
	38847	Italy	2013	11	ST-11
	38848	Italy	2013	11	ST-11
	38849	Italy	2013	11	ST-11
	38850	Italy	2013	1031	ST-334
	38851	Italy	2013	1190	ST-11
	38852	Italy	2013	11583	ST-231
	38853	Italy	2013	1031	ST-334
	38854	Italy	2013	1031	ST-334
	38855	Italy	2013	1031	ST-334
	37594	Italy	2013	11	ST-11
	38857	Italy	2013	1031	ST-334
	38858	Italy	2013	11	ST-11
	38859	Italy	2013	11	ST-11
	37595	Italy	2013	11	ST-11
	37596	Italy	2013	11	ST-11
	38860	Italy	2013	1031	ST-334
	38861	Italy	2013	1031	ST-334
	38862	Italy	2013	1031	ST-334
	38863	Italy	2013	11	ST-11
	38864	Italy	2013	1031	ST-334
	37597	Italy	2014	11	ST-11
	37598	Italy	2014	11	ST-11
	37599	Italy	2013	11	ST-11
	38865	Italy	2013	11	ST-11
	38866	Italy	2013	11	ST-11
	37600	Italy	2013	11	ST-11
	38867	Italy	2013	11	ST-11
	38868	Italy	2014	11584	UNK
	35398	Italy	2014	11168	ST-334
	38870	Italy	2014	1031	ST-334
	37601	Italy	2014	11	ST-11
	52812	Italy	2014	11	ST-11
	38871	Italy	2014	11	ST-11
	36461	Italy	2014	11	ST-11
	36777	Italy	2014	11	ST-11
	40422	Italy	2014	11	ST-11
	38872	Italy	2014	1031	ST-334
	36765	Italy	2014	11	ST-11
	37019	Italy	2014	11	ST-11
	61240	Italy	2014	184	ST-22
	38873	Italy	2014	1031	ST-334
	36776	Italy	2014	11	ST-11
	36775	Italy	2014	11	ST-11
	53713	Italy	2014	11	ST-11
	36774	Italy	2014	11	ST-11
	52813	Italy	2014	5770	ST-175
	36773	Italy	2014	11	ST-11
	37602	Italy	2013	11	ST-11
	37020	Italy	2014	11	ST-11
	36772	Italy	2014	11	ST-11
	52817	Italy	2015	11	ST-11
	38874	Italy	2015	11337	UNK
	36448	Italy	2015	11	ST-11
	52819	Italy	2015	11	ST-11
	52820	Italy	2015	1031	ST-334
	36450	Italy	2015	11	ST-11
	36770	Italy	2015	11	ST-11
	52824	Italy	2015	11	ST-11
	36386	Italy	2015	13254	ST-11
	36769	Italy	2015	11	ST-11
	36766	Italy	2014	11	ST-11
	52826	Italy	2015	11	ST-11
	52827	Italy	2015	11	ST-11
	36402	Italy	2015	11	ST-11
	36844	Italy	2015	2780	ST-11
	36782	Italy	2015	11	ST-11
	41614	Italy	2015	11	ST-11
	36768	Italy	2015	11	ST-11
	36767	Italy	2015	2780	ST-11
	36846	Italy	2015	11	ST-11
	36784	Italy	2015	11	ST-11
	38837	Italy	2015	1031	ST-334
	38838	Italy	2015	11	ST-11
	38839	Italy	2015	11	ST-11
	38840	Italy	2015	1031	ST-334
	38841	Italy	2015	11	ST-11
	39569	Italy	2015	11	ST-11
	39570	Italy	2015	11760	ST-11
	41642	Italy	2015	11	ST-11
	41646	Italy	2015	11	ST-11
	41647	Italy	2015	11760	ST-11
	41648	Italy	2015	11	ST-11
	41651	Italy	2015	11760	ST-11
	41654	Italy	2015	1031	ST-334
	41659	Italy	2016	11	ST-11
	41661	Italy	2016	11	ST-11
	41678	Italy	2015	11	ST-11
	41665	Italy	2016	11	ST-11
	41666	Italy	2016	11	ST-11
	41667	Italy	2016	11	ST-11
	41668	Italy	2016	11	ST-11
	42032	Italy	2016	11	ST-11
	42033	Italy	2016	11	ST-11
	42034	Italy	2016	11	ST-11
	42863	Italy	2016	11	ST-11
	42035	Italy	2016	11	ST-11
	42787	Italy	2016	12051	ST-11
	42788	Italy	2016	11	ST-11
	42864	Italy	2016	11	ST-11
	42865	Italy	2016	11	ST-11
	61241	Italy	2016	1031	ST-334
	52933	Italy	2016	11	ST-11
	52934	Italy	2016	11	ST-11
	49274	Italy	2016	11	ST-11
	49275	Italy	2016	11	ST-11
	44976	Italy	2016	11	ST-11
	53715	Italy	2016	11	ST-11
	50946	Italy	2016	11	ST-11
	61242	Italy	2016	5029	ST-18
	49276	Italy	2016	11	ST-11
	49277	Italy	2016	11	ST-11
	49278	Italy	2016	11	ST-11
	49279	Italy	2016	11	ST-11
	49280	Italy	2016	11	ST-11
	49281	Italy	2016	11	ST-11
	49261	Italy	2016	11	ST-11
	52961	Italy	2016	1031	ST-334
	50950	Italy	2016	11	ST-11
	61243	Italy	2016	1031	ST-334
	50947	Italy	2016	11	ST-11
	50948	Italy	2016	11	ST-11
	50949	Italy	2016	11	ST-11
	52947	Italy	2016	11	ST-11
	53573	Italy	2016	11	ST-11
	52951	Italy	2016	3327	ST-865
	61244	Italy	2016	11	ST-11
	52952	Italy	2016	11	ST-11
	61245	Italy	2016	11	ST-11
	52955	Italy	2016	11	ST-11
	61246	Italy	2017	10134	ST-334
	53574	Italy	2017	11	ST-11
	61247	Italy	2017	32	ST-32
	61248	Italy	2017	1031	ST-334
	53575	Italy	2017	11	ST-11
	61249	Italy	2016	11	ST-11
	53576	Italy	2016	11	ST-11
	61250	Italy	2017	11	ST-11
	53577	Italy	2017	11	ST-11
	53578	Italy	2017	11	ST-11
	61251	Italy	2017	11	ST-11
	61252	Italy	2017	11	ST-11
	61253	Italy	2017	11	ST-11
	53717	Italy	2017	11	ST-11
	61254	Italy	2017	1031	ST-334
	53718	Italy	2017	11	ST-11
	53719	Italy	2017	11	ST-11
	61255	Italy	2017	11	ST-11
	61256	Italy	2017	11	ST-11
	61257	Italy	2017	11	ST-11
	61258	Italy	2017	11	ST-11
	61267	Italy	2017	11	ST-11
	59501	Italy	2017	11	ST-11
	86489	Italy	2017	11	ST-11
	59500	Italy	2017	11	ST-11
	59478	Italy	2017	11	ST-11
	61259	Italy	2017	1031	ST-334
	59477	Italy	2018	11	ST-11
	61260	Italy	2017	11	ST-11
	58139	Italy	2018	11	ST-11
	58140	Italy	2018	11	ST-11
	86490	Italy	2018	11	ST-11
	86491	Italy	2018	11	ST-11
	59498	Italy	2018	11	ST-11
	59499	Italy	2018	11	ST-11
	59495	Italy	2018	11	ST-11
	59496	Italy	2018	11	ST-11
	59497	Italy	2018	11	ST-11
	86492	Italy	2018	11	ST-11
	86493	Italy	2018	11	ST-11
	86494	Italy	2018	11	ST-11
	86495	Italy	2018	11	ST-11
	97888	Italy	2018	467	ST-269
	86496	Italy	2018	11	ST-11
	86497	Italy	2018	11	ST-11
	86508	Italy	2018	11	ST-11
	86508	Italy	2018	11	ST-11
	86498	Italy	2018	11	ST-11
	86499	Italy	2018	11	ST-11
	86500	Italy	2018	11	ST-11
	86501	Italy	2018	11	ST-11
	86502	Italy	2018	11	ST-11
	86503	Italy	2019	11	ST-11
	86504	Italy	2019	10134	ST-334
	86505	Italy	2019	1031	ST-334
	86506	Italy	2019	1031	ST-334
	86507	Italy	2019	11	ST-11
	72628	Italy	2019	11	ST-11
	72628	Italy	2019	11	ST-11
	97910	Italy	2019	7460	ST-32
	72629	Italy	2019	11	ST-11
	97913	Italy	2019	7460	ST-32
	72630	Italy	2019	11	ST-11
	97914	Italy	2019	11	ST-11
	72631	Italy	2019	11	ST-11
	72632	Italy	2019	11	ST-11
	72633	Italy	2019	11	ST-11
	77482	Italy	2019	15568	ST-334
	72634	Italy	2019	11	ST-11
	97921	Italy	2019	11	ST-11
	97925	Italy	2019	11	ST-11
	72635	Italy	2019	11	ST-11
	72636	Italy	2019	11	ST-11
	72637	Italy	2020	11	ST-11
	110836	Italy	2020	5133	ST-103
	72638	Italy	2020	11	ST-11
	99871	Italy	2020	11	ST-11
	72639	Italy	2020	11	ST-11
	105819	Italy	2020	3463	ST-11
