# Supplementary material for: Antimicrobial susceptibility profiles and genotyping of Neisseria meningitidis of serogroup C, Italy, 2000–2020
Source: Front Microbiol. 2024 Jan 3;14:1272123. doi: 10.3389/fmicb.2023.1272123 (PMC10791874; doi:10.3389/fmicb.2023.1272123)
Supplement: Supplementary file 2 [file Table_2.xlsx]

## Sheet: Table S2
					Supplementary Table 2: MenC:cc11 isolates from European and non-European countries used in this study for genome comparison.
	PubMLST BIGS ID accession number	COUNTRY	YEAR OF ISOLATION	SEQUENCE TYPE	CLONAL COMPLEX	GEOGRAPHICAL ORIGIN
	31043	Austria	2011	11	11	European
	34933	Austria	2012	11	11	European
	89046	Austria	2013	11	11	European
	89058	Austria	2013	11	11	European
	89101	Austria	2014	11	11	European
	89107	Austria	2014	11	11	European
	31035	Austria	2011	11	11	European
	89085	Austria	2013	11	11	European
	42720	Croatia	2011	11	11	European
	57827	Czech Republic	2016	11	11	European
	57831	Czech Republic	2017	11	11	European
	83821	Czech Republic	2017	11	11	European
	35105	Czech Republic	2015	11	11	European
	57840	Czech Republic	2016	11	11	European
	35088	Denmark	2012	11	11	European
	41565	Finland	2015	11	11	European
	47059	Finland	2016	11	11	European
	57314	Finland	2017	11	11	European
	59000	Finland	2018	11	11	European
	54590	France	2001	11	11	European
	31214	France	2003	11	11	European
	54600	France	2003	11	11	European
	54610	France	2004	11	11	European
	54605	France	2004	11	11	European
	54616	France	2005	11	11	European
	54621	France	2006	11	11	European
	44029	France	2008	11	11	European
	30427	France	2011	11	11	European
	30435	France	2012	11	11	European
	30442	France	2012	11	11	European
	34744	France	2014	11	11	European
	54633	France	2015	11	11	European
	54634	France	2015	11	11	European
	40237	France	2015	11	11	European
	40278	France	2015	11	11	European
	40388	France	2015	11	11	European
	40492	France	2015	11	11	European
	40408	France	2016	11	11	European
	44003	France	2016	11	11	European
	44432	France	2016	11	11	European
	44437	France	2016	11	11	European
	45333	France	2016	11	11	European
	49303	France	2016	11	11	European
	40410	France	2016	11	11	European
	42768	France	2016	11	11	European
	42772	France	2016	11	11	European
	43997	France	2016	11	11	European
	46131	France	2019	11	11	European
	30581	Germany	2011	11	11	European
	30970	Germany	2012	11	11	European
	30971	Germany	2012	11	11	European
	30976	Germany	2012	11	11	European
	31091	Germany	2012	11	11	European
	31098	Germany	2012	11	11	European
	34959	Germany	2012	11	11	European
	34960	Germany	2012	11	11	European
	76570	Germany	2020	11	11	European
	76582	Germany	2020	11	11	European
	78096	Germany	2018	11	11	European
	88149	Germany	2019	11	11	European
	88185	Germany	2019	11	11	European
	30523	Germany	2011	11	11	European
	30918	Germany	2012	11	11	European
	30943	Germany	2012	11	11	European
	31095	Germany	2012	11	11	European
	78091	Germany	2018	11	11	European
	93684	Germany	2003	11	11	European
	93685	Germany	2003	11	11	European
	95859	Germany	2000	11	11	European
	95860	Germany	2001	11	11	European
	95862	Germany	2003	11	11	European
	95865	Germany	2003	11	11	European
	95866	Germany	2003	11	11	European
	95869	Germany	2004	11	11	European
	95870	Germany	2004	11	11	European
	34974	Greece	2011	11	11	European
	72871	Greece	2019	11	11	European
	85364	Greece	2018	11	11	European
	85368	Greece	2018	11	11	European
	57543	Ireland	2000	11	11	European
	57552	Ireland	2000	11	11	European
	57557	Ireland	2000	11	11	European
	57558	Ireland	2000	11	11	European
	29858	Ireland	2001	11	11	European
	57556	Ireland	2001	11	11	European
	57554	Ireland	2001	11	11	European
	57555	Ireland	2001	11	11	European
	57538	Ireland	2002	11	11	European
	57534	Ireland	2002	11	11	European
	57551	Ireland	2003	11	11	European
	57535	Ireland	2003	11	11	European
	57530	Ireland	2004	11	11	European
	29588	Ireland	2004	11	11	European
	57544	Ireland	2005	11	11	European
	57549	Ireland	2005	11	11	European
	57541	Ireland	2006	11	11	European
	57553	Ireland	2006	11	11	European
	57537	Ireland	2009	11	11	European
	57532	Ireland	2009	11	11	European
	26824	Ireland	2010	11	11	European
	26859	Ireland	2011	11	11	European
	30727	Ireland	2013	11	11	European
	36157	Ireland	2014	11	11	European
	36821	Ireland	2014	11	11	European
	36827	Ireland	2015	11	11	European
	36828	Ireland	2015	11	11	European
	36823	Ireland	2015	11	11	European
	55514	Ireland	2015	11	11	European
	55543	Ireland	2016	11	11	European
	55554	Ireland	2016	11	11	European
	55578	Ireland	2017	11	11	European
	55582	Ireland	2017	11	11	European
	55585	Ireland	2017	11	11	European
	93910	Ireland	2017	11	11	European
	93914	Ireland	2017	11	11	European
	55570	Ireland	2017	11	11	European
	93957	Ireland	2018	11	11	European
	93960	Ireland	2018	11	11	European
	93992	Ireland	2019	11	11	European
	106490	Ireland	2020	11	11	European
	29121	Poland	2012	11	11	European
	30666	Slovakia	2012	11	11	European
	30664	Slovakia	2012	11	11	European
	31026	Slovenia	2012	11	11	European
	41717	Slovenia	2015	11	11	European
	38153	Slovenia	2012	11	11	European
	38155	Slovenia	2013	11	11	European
	38159	Slovenia	2014	11	11	European
	41695	Slovenia	2015	11	11	European
	85286	Spain	2018	11	11	European
	30127	Spain	2001	11	11	European
	30128	Spain	2003	11	11	European
	30131	Spain	2001	11	11	European
	30134	Spain	2002	11	11	European
	41334	Sweden	2013	11	11	European
	42374	Sweden	2014	11	11	European
	42376	Sweden	2014	11	11	European
	42375	Sweden	2014	11	11	European
	42437	Sweden	2015	11	11	European
	50862	Sweden	2016	11	11	European
	54489	Sweden	2017	11	11	European
	85267	Sweden	2018	11	11	European
	91886	Sweden	2019	11	11	European
	59656	The Netherlands	2018	11	11	European
	86974	The Netherlands	2019	11	11	European
	86980	The Netherlands	2019	11	11	European
	29840	UK	2000	11	11	European
	29841	UK	2000	11	11	European
	29843	UK	2000	11	11	European
	34541	UK	2000	11	11	European
	29859	UK	2001	11	11	European
	29693	UK	2002	11	11	European
	29868	UK	2002	11	11	European
	29869	UK	2002	11	11	European
	29870	UK	2002	11	11	European
	29978	UK	2003	11	11	European
	29701	UK	2003	11	11	European
	29876	UK	2003	11	11	European
	29971	UK	2003	11	11	European
	29973	UK	2003	11	11	European
	29977	UK	2003	11	11	European
	29979	UK	2003	11	11	European
	30227	UK	2003	11	11	European
	30229	UK	2003	11	11	European
	29587	UK	2004	11	11	European
	29589	UK	2004	11	11	European
	29595	UK	2004	11	11	European
	29610	UK	2005	11	11	European
	29597	UK	2005	11	11	European
	29599	UK	2005	11	11	European
	29600	UK	2005	11	11	European
	29611	UK	2006	11	11	European
	29613	UK	2006	11	11	European
	29615	UK	2006	11	11	European
	29637	UK	2007	11	11	European
	29638	UK	2008	11	11	European
	29894	UK	2009	11	11	European
	29891	UK	2010	11	11	European
	29892	UK	2010	11	11	European
	56416	UK	2017	11	11	European
	40509	South Africa	2014	11	11	non-European
	40510	South Africa	2012	11	11	non-European
	40559	South Africa	2012	11	11	non-European
	40600	South Africa	2011	11	11	non-European
	40689	South Africa	2012	11	11	non-European
	45122	USA	2000	11	11	non-European
	45139	USA	2000	11	11	non-European
	45187	USA	2000	11	11	non-European
	53797	Canada	2000	11	11	non-European
	96354	USA	2000	11	11	non-European
	96426	USA	2002	11	11	non-European
	96752	USA	2002	11	11	non-European
	96933	USA	2005	11	11	non-European
	96964	USA	2005	11	11	non-European
	97054	USA	2006	11	11	non-European
	97089	USA	2006	11	11	non-European
	97252	USA	2003	11	11	non-European
	97330	USA	2003	11	11	non-European
	97430	USA	2003	11	11	non-European
	97445	USA	2003	11	11	non-European
	97451	USA	2003	11	11	non-European
	97478	USA	2007	11	11	non-European
	97488	USA	2008	11	11	non-European
	97489	USA	2008	11	11	non-European
	97580	USA	2004	11	11	non-European
	97584	USA	2009	11	11	non-European
	97612	USA	2010	11	11	non-European
	102592	Australia	2010	11	11	non-European
	102593	Australia	2011	11	11	non-European
	38211	Australia	2010	11	11	non-European
	39880	USA	2011	11	11	non-European
	39881	USA	2011	11	11	non-European
	39889	USA	2012	11	11	non-European
	39892	USA	2012	11	11	non-European
	40512	South Africa	2012	11	11	non-European
	40515	South Africa	2012	11	11	non-European
	40516	South Africa	2012	11	11	non-European
	40532	South Africa	2013	11	11	non-European
	40538	South Africa	2013	11	11	non-European
	40547	South Africa	2013	11	11	non-European
	40574	South Africa	2013	11	11	non-European
	40575	South Africa	2013	11	11	non-European
	40579	South Africa	2015	11	11	non-European
	40595	South Africa	2015	11	11	non-European
	40601	South Africa	2015	11	11	non-European
	40615	South Africa	2015	11	11	non-European
	40624	South Africa	2001	11	11	non-European
	40647	South Africa	2006	11	11	non-European
	40654	South Africa	2007	11	11	non-European
	40658	South Africa	2009	11	11	non-European
	40706	South Africa	2011	11	11	non-European
	40709	South Africa	2012	11	11	non-European
	40716	South Africa	2014	11	11	non-European
	45110	USA	2001	11	11	non-European
	45114	USA	2006	11	11	non-European
	45115	USA	2008	11	11	non-European
	45119	USA	2018	11	11	non-European
	45120	USA	2014	11	11	non-European
	45125	USA	2018	11	11	non-European
	45127	USA	2017	11	11	non-European
	45157	USA	2017	11	11	non-European
	45161	USA	2017	11	11	non-European
	45167	USA	2017	11	11	non-European
	45168	USA	2017	11	11	non-European
	45185	USA	2017	11	11	non-European
	45190	USA	2017	11	11	non-European
	50555	USA	2017	11	11	non-European
	53697	Canada	2017	11	11	non-European
	53785	Canada	2017	11	11	non-European
	53787	Canada	2017	11	11	non-European
	53790	Canada	2017	11	11	non-European
	53793	Canada	2017	11	11	non-European
	53795	Canada	2017	11	11	non-European
	53807	Canada	2017	11	11	non-European
	59091	USA	2017	11	11	non-European
	59451	USA	2017	11	11	non-European
	71709	New Zealand	2017	11	11	non-European
	88934	Japan	2017	11	11	non-European
	88961	Japan	2017	11	11	non-European
	96321	USA	2017	11	11	non-European
	96337	USA	2017	11	11	non-European
	96356	USA	2017	11	11	non-European
	96358	USA	2017	11	11	non-European
	96375	USA	2016	11	11	non-European
	96384	USA	2013	11	11	non-European
	96390	USA	2017	11	11	non-European
	96391	USA	2016	11	11	non-European
	96393	USA	2016	11	11	non-European
	96396	USA	2016	11	11	non-European
	96408	USA	2016	11	11	non-European
	96419	USA	2016	11	11	non-European
	96421	USA	2016	11	11	non-European
	96430	USA	2016	11	11	non-European
	96433	USA	2016	11	11	non-European
	96434	USA	2016	11	11	non-European
	96441	USA	2016	11	11	non-European
	96444	USA	2016	11	11	non-European
	96446	USA	2015	11	11	non-European
	96473	USA	2015	11	11	non-European
	96477	USA	2015	11	11	non-European
	96480	USA	2014	11	11	non-European
	96486	USA	2015	11	11	non-European
	96495	USA	2015	11	11	non-European
	96513	USA	2015	11	11	non-European
	96554	USA	2015	11	11	non-European
	96584	USA	2015	11	11	non-European
	96588	USA	2014	11	11	non-European
	96636	USA	2013	11	11	non-European
	96641	USA	2013	11	11	non-European
	96672	USA	2014	11	11	non-European
	96739	USA	2014	11	11	non-European
	96767	USA	2013	11	11	non-European
	96784	USA	2013	11	11	non-European
	96785	USA	2013	11	11	non-European
	96881	USA	2013	11	11	non-European
	96910	USA	2014	11	11	non-European
	96952	USA	2014	11	11	non-European
	96960	USA	2014	11	11	non-European
	96971	USA	2013	11	11	non-European
	96972	USA	2014	11	11	non-European
	96982	USA	2014	11	11	non-European
	97034	USA	2013	11	11	non-European
	97041	USA	2014	11	11	non-European
	97044	USA	2014	11	11	non-European
	97053	USA	2014	11	11	non-European
	97067	USA	2014	11	11	non-European
	97069	USA	2014	11	11	non-European
	97076	USA	2014	11	11	non-European
	97090	USA	2013	11	11	non-European
	97091	USA	2013	11	11	non-European
	97102	USA	2013	11	11	non-European
	97114	USA	2013	11	11	non-European
	97138	USA	2013	11	11	non-European
	97141	USA	2013	11	11	non-European
	97171	USA	2013	11	11	non-European
	97180	USA	2013	11	11	non-European
	97182	USA	2013	11	11	non-European
	97230	USA	2013	11	11	non-European
	97241	USA	2013	11	11	non-European
	97242	USA	2013	11	11	non-European
	97243	USA	2013	11	11	non-European
	97250	USA	2013	11	11	non-European
	97283	USA	2012	11	11	non-European
	97288	USA	2012	11	11	non-European
	97296	USA	2012	11	11	non-European
	97306	USA	2011	11	11	non-European
	97313	USA	2011	11	11	non-European
	97315	USA	2011	11	11	non-European
	97331	USA	2011	11	11	non-European
	97347	USA	2011	11	11	non-European
	97351	USA	2011	11	11	non-European
	97360	USA	2011	11	11	non-European
	97361	USA	2011	11	11	non-European
	97423	USA	2011	11	11	non-European
	97428	USA	2011	11	11	non-European
	97454	USA	2010	11	11	non-European
	97461	USA	2011	11	11	non-European
	97468	USA	2010	11	11	non-European
	97476	USA	2010	11	11	non-European
	97477	USA	2010	11	11	non-European
	97505	USA	2010	11	11	non-European
	97507	USA	2010	11	11	non-European
	97515	USA	2010	11	11	non-European
	97517	USA	2010	11	11	non-European
	97518	USA	2010	11	11	non-European
	97520	USA	2010	11	11	non-European
	97531	USA	2010	11	11	non-European
	97558	USA	2020	11	11	non-European
	97587	USA	2020	11	11	non-European
